# Supplementary material for: Effects of TBBPA Exposure on Neurodevelopment and Behavior in Mice
Source: Int J Mol Sci. 2025 Jul 28;26(15):7289. doi: 10.3390/ijms26157289 (PMC12346716; doi:10.3390/ijms26157289)
Supplement: Supplementary file 1 [file ijms-26-07289-s001.zip]

Archive with 1 entries (1 files):
- ijms-3732015-supplementary.pdf
